# Supplementary material for: Leucyl-tRNA Synthetase Inhibitor, D-Norvaline, in Combination with Oxacillin, Is Effective against Methicillin-Resistant Staphylococcus aureus
Source: Antibiotics (Basel). 2022 May 18;11(5):683. doi: 10.3390/antibiotics11050683 (PMC9137938; doi:10.3390/antibiotics11050683)
Supplement: Supplementary file 1 [file antibiotics-11-00683-s001.zip]

Archive with 1 entries (1 files):
- antibiotics-1699512-supplementary.pdf
